# Supplementary material for: A High-Methionine Diet for One-Week Induces a High Accumulation of Methionine in the Cerebrospinal Fluid and Confers Bipolar Disorder-like Behavior in Mice
Source: Int J Mol Sci. 2022 Jan 15;23(2):928. doi: 10.3390/ijms23020928 (PMC8778486; doi:10.3390/ijms23020928)
Supplement: Supplementary file 1 [file ijms-23-00928-s001.zip]

Archive with 1 entries (1 files):
- ijms-1546144-supplementary.pdf
